# Supplementary material for: Prediction of 57Fe Mössbauer Nuclear Quadrupole Splittings with Hybrid and Double-Hybrid Density Functionals
Source: Int J Mol Sci. 2025 Mar 20;26(6):2821. doi: 10.3390/ijms26062821 (PMC11942716; doi:10.3390/ijms26062821)
Supplement: Supplementary file 1 [file ijms-26-02821-s001.zip]

Archive with 1 entries (1 files):
- ijms-3514388-supplementary.pdf
